# Supplementary material for: Effectiveness of an Evidence-Based Practice Education Program for Undergraduate Nursing Students: A Systematic Review and Meta-Analysis
Source: Int J Environ Res Public Health. 2024 May 16;21(5):637. doi: 10.3390/ijerph21050637 (PMC11121330; doi:10.3390/ijerph21050637)
Supplement: Supplementary file 1 [file ijerph-21-00637-s001.zip]

Archive with 1 entries (1 files):
- ijerph-2953867-supplementary.pdf
